# Supplementary material for: Inducible Selectable Marker Genes to Improve Aspergillus fumigatus Genetic Manipulation
Source: J Fungi (Basel). 2021 Jun 24;7(7):506. doi: 10.3390/jof7070506 (PMC8305790; doi:10.3390/jof7070506)
Supplement: Supplementary file 1 [file jof-07-00506-s001.zip]

Archive with 3 entries (2 files):
- 3_Supplementary Files_final.pptx
- __MACOSX/
- __MACOSX/._3_Supplementary Files_final.pptx
